# Supplementary material for: Nutrient stress dramatically increases malaria parasite clag2 copy number to increase host cell permeability and enable pathogen survival
Source: PLoS Pathog. 2025 Oct 16;21(10):e1013321. doi: 10.1371/journal.ppat.1013321 (PMC12530616; doi:10.1371/journal.ppat.1013321)
Supplement: S1 Table — (XLSX) [file ppat.1013321.s005.xlsx]

## Sheet: Sheet1
Table S1 Primers used in this study.
Figure ID	Lab ID	Sequence (5' to 3')	Use
Primers used for to confirm clag3 knock-out
p1	New5utr_clag3.2-F	ATGGTCATCATCGGTATTGTACAA	Forward primer - upstream of clag3h in 5' UTR
p2	NP_C3.2-seq4-R	CTATTAAATGAGGACCCAAATGATTAATCA	Reverse primer - clag3h after stop codon in C3KO
p3	NP_c3h-F1	CCAGGATATTACAACGGTAAGG	Forward primer - clag3h after stop codon in C3KO
p4	NP_c3h-R5	AACTGACGGTTTGCGTTCATAC	Reverse primer - end of clag3h
p5	KC5clag3CR_R1	GTCTTATTAGTGTTTTTATCACCAGTG	Reverse primer - end of clag3h
Primers used in PCR checks for ectopic recombination
pC2f	NP_C2-seq2-F	CTGTACAATAATTATGTACGTGTTAATATG	Forward primer - beginning of clag2
pC2r	c2_tag_WT-R	ACCTTTTGGATATTACTAGTATGT	Reverse primer - end of clag2
pC3f	NP_C3.2-seq2-F	CTTTTTATTCTGGGTTATTTTCTTCTGTAC	Forward primer - beginning of clag3h
pC3r	KC5clag3CR_R1	GTCTTATTAGTGTTTTTATCACCAGTG	Reverse primer - end of clag3h
pC8f	NP_C8-seq1-F	ATATTATGTATACTAAAATAATATATTTTAAAGAGA	Forward primer - beginning of clag8
pC8mr	NP_c8_mid-R	GAATGTATACCAATTAACATCATGAGA	Reverse primer - middle of clag8
pC8mf	NP_c8_mid-F	GAATGAAGTATCAAAGTGCAATTTGT	Forward primer - middle of clag8
pC8r	clag8_3utr-R	TAGTTTAATTATATATAAAATCAAAATACAGAAAGAAAAAAA	Forward primer - end of clag8
pC9f	NP_C9-seq2-F	ATATGGATTCAAAATTTGTTGGTTTTATTC	Forward primer - beginning of clag9
pC9r	CLAG9-R3	AGGATCATAACGATAACGTTGCAAAG	Forward primer - end of clag9
Primers for clag2 copy number variation, quantitative gene copy number PCR and reverse transcriptase PCR
p6	IK132_Clg2F	ACGATTTACCAGATACTGAATTGATGA	Forward primer - clag2 terminus
p7	IK131_Clg2R	TGATGATTTAACGGATGAGACCAT	Reverse primer - clag2 start
	NP-qC2-F	TTATTATCTATCTCTCAGAATTCGTG	Forward qPCR primer - clag2
	NP-qC2-R	GAAAAAGTAAAAATATAAATATATAGGTGC	Reverse qPCR primer - clag2
	NP-qC3-F	TAGTAATGAGAATTAGTTGGACACA	Forward qPCR primer - clag3h
	NP-qC3-R	GAGTGAAGAAAAAACTTTCAGGG	Reverse qPCR primer - clag3h
	NP-qC8-F	CTTTTGTGTGAATATCAAGCTGTAG	Forward qPCR primer - clag8
	NP-qC8-R	AAATGAAAATATAAATATGCTGGGGG	Reverse qPCR primer - clag8
	NP-qC9-F	CATATTTTGGATATTATATGGGAGG	Forward qPCR primer- clag9
	NP-qC9-R	TTCTGGTTGTTGTAATTCTACACC	Reverse qPCR primer - clag9
	NP-qR2-F	CATCACAGCGATTTTATCCACAG	Forward qPCR primer - rhoph2
	NP-qR2-R	TACCTTCTGTTACAAATAAACGTGAT	Reverse qPCR primer - rhoph2
	NP-qR3-F	AAATAGAATTATACAAATATATGGGACC	Forward qPCR primer - rhoph3
	NP-qR3-R	GATTTCCTGTACTTGTAGATTCAG	Reverse qPCR primer - rhoph3
	MSP2Fw	GCACCAGAGAATAAAGGTACAGG	Forward qPCR primer - msp2
	MSP2Rv	CCACAGTTTTCTTTGTTACCATCG	Reverse qPCR primer - msp2
	AT1-Fw	GCCAAAGTTATGAGAGCTGTTTGTA	Forward qPCR primer - alpha tubulin 1
	AT1-Rv	TCTCCTTCTTCCATACCTTCACCTA	Reverse qPCR primer - alpha tubulin 1
Primers for integration checks
p8	fwClag2check	GGACGTTACTAATGGATTTATGTATGC	Forward primer - clag2 upstream
p9	RVclag2WT	CATCGGTATTATCTGATTGAGTTTCTTG	Reverse primer - clag2 wildtype
p10	RVclag2cod_opt	GTTGTCCTTCTCGTCGTCC	Reverse primer - clag2 recodonized terminus
p11	Rv_Nluc	GAACACGGCGATGCCTTC	Reverse primer - integrated tag
p12	Rv_Glms	AGATCATGTGATTTCTCTTTGTTCAAGG	Reverse primer - integrated downstream sequence
p13	Rv_3utr_c2	GGAACATATATACATAAGCAAACGCAAA	Reverse primer - clag2 downstream
