# Supplementary material for: Nutrient stress dramatically increases malaria parasite clag2 copy number to increase host cell permeability and enable pathogen survival
Source: PLoS Pathog. 2025 Oct 16;21(10):e1013321. doi: 10.1371/journal.ppat.1013321 (PMC12530616; doi:10.1371/journal.ppat.1013321)
Supplement: S2 Table — Structural variants from whole-genome sequencing filtered for variants that differ between C3h-KO and KO-PGIM. The two filtered variants are tabulated with the impacted genes, chromosomal location, structural length, mutant allele, genotypes, and flanking sequencing depth. (XLSX) [file ppat.1013321.s006.xlsx]

## Sheet: Sheet1
Gene(s)	Chromosome	SV_Start	SV_End	Reference Allele	Alternate Allele	SV_Length	Genotype_KC5	Genotype_C3KO	Genotype_G1	Depth_KC5	Depth_C3KO	Depth_G1
clag2 (PF3D7_0220800)	2	837841	844653	T	<DUP>	6812	0/0	0/0	1/1	102	115	493
5S ribosomal RNA (PF3D7_1418600)	14	780001	780911	TCTTTTGACTCGTTCATACTACAGTGGCCACACCAGATCCCATCAGAACTCTGAAGTTAAGCACTGTAAGGCTTGGCTAGTACTGAGGTGGGAGACCGCTCGGGAACACCAGGTGATGAGTCATTTTTTTTTATATAAAAAAAAATTTTTATTATTTTATATAATAAAAAAAATAATATATGTTATTATAGATAATTAGTATTTTCATTAATTTAAATTAGAAATTTAAAAACAATAGTAATATGAAAATTTTTTTAAAAATATCATATGTTTATATTTGTTGGGTTTTCGTAGGTATTAAAAAACTGGGATTAATATATTCTTTTTTTTAAATAATTTATTTATATATATATATATATATATATATAGTATGTTTAAAATAATTTAATATGAAAAATT…	T	-910	0/0	0/0	1/1	119	124	115
