# Supplementary material for: Nutrient stress dramatically increases malaria parasite clag2 copy number to increase host cell permeability and enable pathogen survival
Source: PLoS Pathog. 2025 Oct 16;21(10):e1013321. doi: 10.1371/journal.ppat.1013321 (PMC12530616; doi:10.1371/journal.ppat.1013321)
Supplement: S3 Table — Variants identified from whole-genome sequencing of parental and mutant strains and mapped to the 3D7 reference strain. Following initial quality filtering outlined in the Methods, variants were filtered that did not differ between the 3 strains. The KC5, C3h-KO, and KO-PGIM genotypes are reported as 0 when identical to the reference and 1 when a mutant allele was called. The VAR column reflects the number of parasites that differed from 3D7 at the indicated position. Columns with.DP and.GT suffixes indicate read depth and the primary allele for each parasite, respectively. Blue highlighted rows indicate high-confidence mutations in KO-PGIM relative to C3h-KO; green highlights reflect those in C3h-KO relative to wild-type KC5. (XLSX) [file ppat.1013321.s007.xlsx]

## Sheet: filtered_annotated
#CHROM	Gene	POS	3D7 reference	ALT sequence	KC5 genotype	C3h-KO genotype	KO-PGIM genotype	#Uploaded_variation	Location	Allele	Consequence	CDS position	Amino acid change	Codon change	DISTANCE	geneSymbol	geneDescription	TYPE	VAR	KC5.DP	KC5.GT	C3h-KO.DP	C3h-KO.GT	KO-PGIM.DP	KO-PGIM.GT	source_id	Product Description
6	PF3D7_0608700	357536	ATAATG	A	0	0	1	6_357537_TAATG/-	6:357537-357541	-	upstream_gene_variant	-	-	-	850	-	-	INDEL	1	105	ATAATG	82	ATAATG	121	A	PF3D7_0608700.1	T-complex protein 1 subunit zeta
8	PF3D7_0821400	966433	C	A	0	0	1	8_966433_C/A	8:966433	A	missense_variant	151	P/T	Cca/Aca	-	-	conserved Plasmodium protein%2C unknown function	SNP	1	106	C	110	C	147	A	PF3D7_0821400.1	conserved Plasmodium protein, unknown function
9	PF3D7_0935400	1378869	T	C	0	1	1	9_1378869_T/C	9:1378869	C	missense_variant	917	L/P	cTt/cCt	-	GDV1	gametocyte development protein 1	SNP	2	132	T	104	C	160	C	PF3D7_0935400.1	gametocyte development protein 1
9	PF3D7_0935400	1379273	TC	T	1	0	0	9_1379274_C/-	9:1379274	-	frameshift_variant	1322	S/X	tCa/ta	-	GDV1	gametocyte development protein 1	INDEL	1	125	T	98	TC	156	TC	PF3D7_0935400.1	gametocyte development protein 1
6	PF3D7_0623600	957674	C	G	1	0	0	6_957674_C/G	6:957674	G	missense_variant	910	P/A	Cca/Gca	-	-	transcription or splicing factor-like protein%2Cputative	SNP	1	176	G	139	C	184	C	PF3D7_0623600.1	splicing factor-like protein 1, putative
7	PF3D7_0704800	245517	TATATATA	T	1	0	0	7_245518_ATATATA/-	7:245518-245524	-	upstream_gene_variant	-	-	-	3466	-	-	INDEL	1	161	T	137	TATATATA	176	TATATATA	PF3D7_0704800.1	protein phosphatase PPM12, putative
7	PF3D7_0716300	717783	ATGATAATAATAATAATATGAGTGG	A	0	1	1	7_717784_TGATAATAATAATAATATGAGTGG/-	7:717784-717807	-	inframe_deletion	504-527	NDNNNNMSG/N	aaTGATAATAATAATAATATGAGTGGt/aat	-	-	conserved Plasmodium protein%2C unknown function	INDEL	2	120	ATGATAATAATAATAATATGAGTGG	129	A	141	A	PF3D7_0716300.1	conserved protein, unknown function
7	PF3D7_0717400	747789	TA	T	0	1	1	7_747790_A/-	7:747790	-	upstream_gene_variant	-	-	-	4087	-	-	INDEL	2	144	TA	83	T	139	T	PF3D7_0717400.1	queuine tRNA-ribosyltransferase, putative
7	PF3D7_0726100	1089938	T	A	0	1	1	7_1089938_T/A	7:1089938	A	downstream_gene_variant	-	-	-	3628	-	-	SNP	2	142	T	87	A	159	A	PF3D7_0726100.1	Plasmodium exported protein, unknown function
8	PF3D7_0826600	1158500	AATAT	A	0	1	1	8_1158501_ATAT/-	8:1158501-1158504	-	upstream_gene_variant	-	-	-	350	-	-	INDEL	2	92	AATAT	80	A	123	A	PF3D7_0826600.1	SNARE protein, putative
8	PF3D7_0826900	1164202	AAT	A	1	0	0	8_1164203_AT/-	8:1164203-1164204	-	upstream_gene_variant	-	-	-	451	-	-	INDEL	1	116	A	87	AAT	124	AAT	PF3D7_0826900.1	conserved Plasmodium protein, unknown function
9	PF3D7_0919100	785756	A	G	1	0	0	9_785756_A/G	9:785756	G	upstream_gene_variant	-	-	-	400	-	-	SNP	1	126	G	74	A	121	A	PF3D7_0919100.1	DnaJ protein, putative
10	PF3D7_1018300	737042	A	AAT	0	1	1	10_737043_-/AT	10:737042-737043	AT	upstream_gene_variant	-	-	-	4186	-	-	INDEL	2	129	A	94	AAT	116	AAT	PF3D7_1018300.1	peptidase, putative
10	PF3D7_1037400	1485433	A	AT	0	1	1	10_1485434_-/T	10:1485433-1485434	T	upstream_gene_variant	-	-	-	80	-	-	INDEL	2	103	A	94	AT	133	AT	PF3D7_1037400.1	conserved Plasmodium protein, unknown function
11	PF3D7_1104200	184716	T	G	1	0	0	11_184716_T/G	11:184716	G	missense_variant	2508	L/F	ttA/ttC	-	SNF2L	chromatin remodeling protein	SNP	1	150	G	125	T	177	T	PF3D7_1104200.1	chromatin remodeling protein
11	PF3D7_1126800	1053481	C	A	0	1	1	11_1053481_C/A	11:1053481	A	downstream_gene_variant	-	-	-	816	-	-	SNP	2	127	C	82	A	154	A	PF3D7_1126800.1	alternative splicing factor SR-MG, putative
11	PF3D7_1145200	1792298	TGTCTTC	T	1	0	0	11_1792299_GTCTTC/-	11:1792299-1792304	-	inframe_deletion	3067-3072	ED/-	GAAGAC/-	-	-	serine/threonine protein kinase%2C putative	INDEL	1	143	T	126	TGTCTTC	174	TGTCTTC	PF3D7_1145200.1	serine/threonine protein kinase, putative
13	PF3D7_1325800	1067838	A	AATATAT	0	1	1	13_1067839_-/ATATAT	13:1067838-1067839	ATATAT	upstream_gene_variant	-	-	-	3307	-	-	INDEL	2	157	A	117	AATATAT	183	AATATAT	PF3D7_1325800.1	conserved Plasmodium protein, unknown function
13	PF3D7_1328000	1174435	A	T	1	0	0	13_1174435_A/T	13:1174435	T	stop_gained	6398	L/*	tTa/tAa	-	-	conserved Plasmodium protein%2C unknown function	SNP	1	140	T	113	A	171	A	PF3D7_1328000.1	conserved Plasmodium protein, unknown function
14	PF3D7_1400300	12097	T	A	1	0	0	14_12097_T/A	14:12097	A	missense_variant	21	K/N	aaA/aaT	-	RIF	rifin	SNP	1	70	A	16	T	18	T	PF3D7_1400300.1	rifin
14	PF3D7_1400200	12685	T	A	1	0	0	14_12685_T/A	14:12685	A	upstream_gene_variant	-	-	-	4147	-	-	SNP	1	69	A	16	T	18	T	PF3D7_1400200.1	rifin
14	PF3D7_1400200	12695	G	A	1	0	0	14_12695_G/A	14:12695	A	upstream_gene_variant	-	-	-	4157	-	-	SNP	1	69	A	16	G	18	G	PF3D7_1400200.1	rifin
14	PF3D7_1400200	13360	A	T	0	1	1	14_13360_A/T	14:13360	T	upstream_gene_variant	-	-	-	4822	-	-	SNP	2	65	A	15	T	13	T	PF3D7_1400200.1	rifin
14	PF3D7_1400200	13400	C	CA	0	1	1	14_13401_-/A	14:13400-13401	A	upstream_gene_variant	-	-	-	4862	-	-	INDEL	2	63	C	15	CA	13	CA	PF3D7_1400200.1	rifin
14	PF3D7_1400200	13429	T	A	1	0	0	14_13429_T/A	14:13429	A	upstream_gene_variant	-	-	-	4891	-	-	SNP	1	65	A	15	T	13	T	PF3D7_1400200.1	rifin
14	PF3D7_1479000	3250529	AAATAATTGTAATATGAACGAATATATATACAATTATAGATATATATGAATGGATGGATG	A	1	0	0	14_3250530_AATAATTGTAATATGAACGAATATATATACAATTATAGATATATATGAATGGATGGATG/-	14:3250530-3250588	-	upstream_gene_variant	-	-	-	3504	-	-	INDEL	1	133	A	80	AAATAATTGTAATATGAACGAATATATATACAATTATAGATATATATGAATGGATGGATG	128	AAATAATTGTAATATGAACGAATATATATACAATTATAGATATATATGAATGGATGGATG	PF3D7_1479000.1	acyl-CoA synthetase
